# Supplementary material for: Integrative Multi-Omics and Machine Learning Identify ID1 as a Candidate Gene Associated with Abdominal Aortic Aneurysm
Source: Curr Issues Mol Biol. 2026 Jan 30;48(2):156. doi: 10.3390/cimb48020156 (PMC12939636; doi:10.3390/cimb48020156)
Supplement: Supplementary file 1 [file cimb-48-00156-s001.zip]

Archive with 1 entries (1 files):
- cimb-4066901-supplementary.pdf
